# Supplementary material for: Letter to the Editor Concerning “Risk Assessment for Toluene Diisocyanate and Respiratory Disease Human Studies”
Source: Saf Health Work. 2022 Feb 4;13(1):129–30. doi: 10.1016/j.shaw.2022.01.003 (PMC9347006; doi:10.1016/j.shaw.2022.01.003)
Supplement: Multimedia component 1 [file mmc1.xlsx]

## Sheet: Adams
Adams					Data taken from Table 1 in the publication												LTE Park - Appendix 1																	Data taken from Table 2 in thepublication
Br J Ind Med 1975;32:72-78.
					Add	= new employees											References as in Park (2021)
					Med	= left for medical reasons
					N-Med	= left for non-medical reasons																												Year	Exposure >20 ppb (% of samples)
					Remain	= remained in service from previous years
																																		1964	0.67
		Employment year	Y1			Y2			Y3			Y4			Y5			Y6			Y7			Y8			Y9							1965	0.17
	Study year		Add	Med	N-Med	Remain	Med	N-Med	Remain	Med	N-Med	Remain	Med	N-Med	Remain	Med	N-Med	Remain	Med	N-Med	Remain	Med	N-Med	Remain	Med	N-Med	Remain	Med	N-Med					1966	0.06
	Y0	<1964	256	39	89	128	1	11	116	2	5	109	0	11	98	2	11	85	2	5	78	0	3	75	1	0	74	1	3	70				1967	0.01
	Y1	1964	118	19	4	95	6	8	81	3	4	74	2	4	68	1	1	66	0	0	66	2	1	63	0	0	63	1	1	61				1968	0.01
	Y2	1965	52	5	5	42	1	3	38	0	3	35	0	2	33	0	3	30	1	0	29	0	0	29			29							1969	0.015
	Y3	1966	34	5	4	25	1	2	22	2	1	19	2	1	16	1	2	13	0	0	13			13										1970	0.015
	Y4	1967	20	5	3	12	1	0	11	0	0	11	0	0	11	0	0	11	0	0	11
	Y5	1968	17	3	2	12	0	1	11	1	0	10	0	0	10	1	0	9
	Y6	1969	33	6	7	20	2	5	13	1	0	12	0	0	12																			Dropout for medical reasons in first employment year
	Y7	1970	35	2	1	32	1	4	27	1	0	26																						Hired	Total	Med	%	%>20 ppb
	Y8	1971																																1964	118	19	0.161017	0.67
	Y9	1972																																1965	52	5	0.0961538	0.17
	Leavers per employment year		0.148673			0.0355191			0.031348			0.0135135			0.0201613			0.0140187			0.0101523			0.00555556			0.0120482							1966	34	5	0.147059	0.06
																																		1967	20	5	0.25	0.01
																																		1968	17	3	0.176471	0.01
																																		1969	33	6	0.181818	0.015
																																		1970	35	2	0.0571429	0.015
																																					0.67	0.161017
																																					0.17	0.0961538
																																					0.06	0.147059
																																					0.01	0.25
																																					0.01	0.176471
																																					0.015	0.181818
																																					0.015	0.0571429
																																						0.152809
	Check	Total workforce (year-end)
	256	<1964	256
	223	1964	223
	239	1965	239
	246	1966	246
	235	1967	235
	226	1968	226
	232	1969	232
	246	1970	246
	239	1971	239
	231	1972	231
			237.3

## Sheet: Other
Clark et al.
Int Arch Occup Environ Health 1998;71:169-179
		Study performed during recession, leading to many redundancies
		Reported reasons for leaving
			Reason	(1)	(2)		(1) = participants with less than 3 pulmonary tests (not study group)
			Redundancies	244	24		(2) = participants with at least 3 pulmonary tests (study group)
			Resigned	203	37
			Terminated	59	2
			Respiratory illness	11	8		Most from handling group (similar to Gui et al, 2014).
			Other illness	40	9		There were otherwise 24 cases in the entire study; these 8 would add 1/3 to the incidence rate.
			Retired	13	3
			Other	7	5
			Total	577	88
Collins et al.
J Occup Environ Med 2017; 59(Suppl.12):S22-S27
	197 participants
		121 finished the entire study (5 years)
		67 stopped early, of which
			47.5% were terminated				Note: 3 years into the study, one of the (three) participating plants closed, hence many of the leavers
			28.2% were transferred to another unit				(terminated or transferred) are connected with that event.
			19.7% never started participation				With average study participation of 3.9 years:
		8 joined in the course of the study					3.9 * 197 = 121 * 5 + 13 * 0 + 54 * X ; from which X = 3 years.
							This means that the remainder of the cohort was quite stable.
Diem et al.						Bodner et al.						Ott et al.
Am Rev Respir Dis 1982;126:420-428						J Occup Environ Med 2001;43(10):890-897						Occup Environ Med 2000;57(1):43-52
		Cohort of 277 participants				Study based on comparison between employees						Study based on comparison between employees
		No reporting of leavers				that worked >3 months in TDI plant						that worked >3 months in TDI plant
						No reporting of leavers						Only report of leavers: from a group of 190 that were in TDI before 1980
												(start of systematic spirometry), 39 had left active employment
												(likely retired, considering that the study was performed 20 years later)

## Sheet: Porter
Porter, Higgins, and Scheel.					Incidence rate calculation
AIHA J 1975;36(3):159-168.
				200
			Year	Cases	Employees		Incidence	Exposure
			1956	1	100		0.01	60
			7	4	200		0.02
			8	3	200		0.015
			9	3	200		0.015
			1960	1	200		0.005
			1	2	200		0.01
			2	3	200		0.015
			3	1	200		0.005
			4	3	200		0.015
			5	1	200		0.005
			6	1	200		0.005
			7	1	200		0.005
			8	1	200		0.005
			9	2	200		0.01
	0.00965517		1970	1	200		0.005	50
	average incidence		1	2	200		0.01
			2	0	200		0	20

## Sheet: Franzi
Franzinelli, Mariotti, and Innocenti.					Estimation of parameters of log-normal distribution
Med Lav 1978;69:163-170.
							(ppb)			calc AVG
						GM	12	μ = ln(GM)	2.48491	31.3688	(ppb)
						GSD	4	σ = ln(GSD)	1.38629
							Cumulative Distrib
						Log Norm	(ppb)	(fraction - data)	(fraction from parameters)
			Samples < 7 ppb		64		7	0.345946	0.348711
			Samples 7-50 ppb		96		50	0.864865	0.848365
			Samples 50-500 ppb		25		500	1		0.996432	calculated from fit
			Total samples		185
